# Supplementary material for: Assessing the impact of sand and dust storm on agriculture: Empirical evidence from Mongolia
Source: PLoS One. 2023 Feb 6;18(2):e0269271. doi: 10.1371/journal.pone.0269271 (PMC9901775; doi:10.1371/journal.pone.0269271)
Supplement: S1 File — (ZIP) [file pone.0269271.s001.zip]

Archive with 12 entries (11 files):
- Supplementary data/
- __MACOSX/._Supplementary data
- Supplementary data/.DS_Store
- __MACOSX/Supplementary data/._.DS_Store
- Supplementary data/dofile.do
- __MACOSX/Supplementary data/._dofile.do
- Supplementary data/mapdata.csv
- __MACOSX/Supplementary data/._mapdata.csv
- Supplementary data/mongsdsagdta.dta
- __MACOSX/Supplementary data/._mongsdsagdta.dta
- Supplementary data/map_gis_file.qgz
- __MACOSX/Supplementary data/._map_gis_file.qgz
