# Supplementary material for: Assessing the impact of sand and dust storm on agriculture: Empirical evidence from Mongolia
Source: PLoS One. 2023 Feb 6;18(2):e0269271. doi: 10.1371/journal.pone.0269271 (PMC9901775; doi:10.1371/journal.pone.0269271)
Supplement: S1 File — (ZIP) [file pone.0269271.s001.zip › Supplementary data/dofile.do]

******************************************************************************** 
* DO FILE  
* Analysis of the SDS impact on agriculture and livestock in Mongolia
* Date: 03/03/2021
* Author: Hayatullah Ahmadzai
* Postdoctoral Research Fellow (Socioeconomic Scientist)
* International Center for Biosaline Agriculture (ICBA)
* Academic City, Dubai, UAE. P.O. BoX 14660
********************************************************************************
*------------------------------------------------------------------------------*

* DATA  
*------------------------------------------------------------------------------*

cd "/Users/hayatahmadzai/Dropbox/1.Research/My Papers/Manuscript Mongolia study/Review 2/Supplementary data"

use mongsdsagdta, clear

********************************************************************************
*------------------------------------------------------------------------------*
* DESCRIPTIVE STATISTICS OF VARIABLES USED IN THE ANALYSIS 
*------------------------------------------------------------------------------*
asdoc sum crop_rev potato tomato onion cucumber cabbage carrot fruits haylage ///
wheat wall_sds_m wnonlocal_sds_m temperature_m prcp_mm_m totland agexp ///
totanirev_hh allani_hh cattle_hh cow_hh aniexp_hh ndvi, ///
replace save(sumstats_mf.doc)

********************************************************************************
*------------------------------------------------------------------------------*
* FIGURE 1  - WEATHER STATION MAP 
*------------------------------------------------------------------------------*
/* FIGURE 1 (THE WEATHER STATION MAP) WAS PRODUCED USING QGIS BASED ON THE 
STATION CODE DATA. THE RAW DATA AS WELL AS THE GIS FILE ARE ATTACHED 
SEPERATELY. */
 
********************************************************************************
*------------------------------------------------------------------------------*
* FIGURE 2  -  AVERAGE OF SDS DAYS BY AIMAG  
*------------------------------------------------------------------------------*
label var wave "Year"

graph twoway (lfitci wall_sds_m wave, p1(line(color(red))) fcolor(gs10) lwidth(thin)) (scatter wall_sds_m wave, mcolor(green nofill) msize(2-pt)), legend(order( 3 "All SDS (mean)" 2 "linear fit" 1 " 95% CI" )) name("sdswave", replace)  yscale(range(0 30)) xlabel(2009 "2009" 2010 "2010" 2011 "2011" 2012 "2012" 2014 "2014" 2016 "2016" 2018 "2018" 2019 "2019") note("", position(4) ring(0)) note(Overall mean=29.50, pos(2) size(medium small)) graphregion(color(gs15))  title("(b)", box bcolor(none) blcolor(lime) bmargin(medium small) position(14) ring(0)) 

graph twoway (lfitci wnonlocal_sds_m wave, p1(line(color(red))) fcolor(gs10) lwidth(thin)) (scatter wall_sds_m wave, mcolor(maroon nofill) msize(2-pt)), legend(order( 3 "Nonlocal SDS (mean)" 2 "linear fit" 1 " 95% CI")) name("nonlocalsdswave", replace) yscale(range(0 30)) xlabel(2009 "2009" 2010 "2010" 2011 "2011" 2012 "2012" 2014 "2014" 2016 "2016" 2018 "2018" 2019 "2019") note("", position(4) ring(0)) note(Overall mean=3.45, pos(2) size(medium small))  graphregion(color(gs15))  title("(c)", box bcolor(none) blcolor(lime) bmargin(medium small) position(14) ring(0)) 

graph dot (mean) wall_sds_m wnonlocal_sds, over(newaimag, sort(2) label(labsize(medium small))) nofill scheme(maroon) marker(1, msize(6pt) ms(Oh) mcolor(green)) marker(2, msize(4pt)) exclude0 linetype(line) lines(lc(white) lw(vthin)) aspect(2.00) name("sdsinaim", replace) legend(order( 1 "All SDS (mean)" 2 "Nonlocal SDS (mean)")) graphregion(color(gs15))  title("(a)", box bcolor(white) blcolor(lime) bmargin(medium small) position(14) ring(0))
		 
graph combine sdsinaim sdswave nonlocalsdswave, rows(1) iscale(*1.12) xsize(11) graphregion(margin(zero))

graph combine sdsinaim sdswave nonlocalsdswave, rows(1) xsize(11) graphregion(margin(zero))
graph export dustdist.tif, replace

********************************************************************************
*------------------------------------------------------------------------------*
* ANALYSIS - IMPACT OF SDS ON CROP REVENUES AND PHYICAL PRODUCTION 
* SCENARIO I: SDS MEASURE BASED ON NON-LOCAL SOURCES OF DUSTS 
*------------------------------------------------------------------------------*

asdoc xtreg lcrop_rev wnonlocal_sds_m lprcp_mm_m ltemperature_m lagexp ltotland c.wave i.wave, fe cluster(newaimag) add(wave dummies, Yes) nest replace cnames(Revenue) keep(wnonlocal_sds_m lprcp_mm_m ltemperature_m  lagexp ltotland c.wave) save(crops_mf.doc)

asdoc xtreg lpotato wnonlocal_sds_m lprcp_mm_m ltemperature_m lagexp ltotland c.wave i.wave, fe cluster(newaimag) add(wave dummies, Yes) nest append cnames(Potatoes) keep(wnonlocal_sds_m lprcp_mm_m ltemperature_m lagexp ltotland c.wave) save(crops_mf.doc)

asdoc xtreg lhaylage wnonlocal_sds_m lprcp_mm_m ltemperature_m lagexp ltotland c.wave i.wave, fe cluster(newaimag) add(wave dummies, Yes) nest append cnames(Haylage) keep(wnonlocal_sds_m lprcp_mm_m ltemperature_m lagexp ltotland c.wave) save(crops_mf.doc)

asdoc xtreg lonion wnonlocal_sds_m lprcp_mm_m ltemperature_m lagexp ltotland c.wave i.wave, fe cluster(newaimag) add(wave dummies, Yes) nest append cnames(Onion) keep(wnonlocal_sds_m lprcp_mm_m ltemperature_m lagexp ltotland c.wave) save(crops_mf.doc)

asdoc xtreg lcabbage wnonlocal_sds_m lprcp_mm_m ltemperature_m lagexp ltotland c.wave i.wave, fe cluster(newaimag) add(wave dummies, Yes) nest append cnames(Cabbage) keep(wnonlocal_sds_m lprcp_mm_m ltemperature_m  lagexp ltotland c.wave) save(crops_mf.doc)

asdoc xtreg lcucumber wnonlocal_sds_m lprcp_mm_m ltemperature_m lagexp ltotland c.wave i.wave, fe cluster(newaimag) add(wave dummies, Yes) nest append cnames(Cucumber) keep(wnonlocal_sds_m lprcp_mm_m ltemperature_m lagexp ltotland c.wave) save(crops_mf.doc)

asdoc xtreg lwheat wnonlocal_sds_m lprcp_mm_m ltemperature_m lagexp ltotland c.wave i.wave, fe cluster(newaimag) add(wave dummies, Yes) nest append cnames(Wheat) keep(wnonlocal_sds_m lprcp_mm_m ltemperature_m lagexp ltotland c.wave) save(crops_mf.doc)

asdoc xtreg ltomato wnonlocal_sds_m lprcp_mm_m ltemperature_m lagexp ltotland c.wave i.wave, fe cluster(newaimag) add(wave dummies, Yes) nest append cnames(Tomatoes) keep(wnonlocal_sds_m lprcp_mm_m ltemperature_m lagexp ltotland c.wave) save(crops_mf.doc)

asdoc xtreg lfruits wnonlocal_sds_m lprcp_mm_m ltemperature_m lagexp ltotland c.wave i.wave, fe cluster(newaimag) add(wave dummies, Yes) nest append cnames(Fruits) keep(wnonlocal_sds_m lprcp_mm_m ltemperature_m lagexp ltotland c.wave) save(crops_mf.doc)

asdoc xtreg lcarrot wnonlocal_sds_m lprcp_mm_m ltemperature_m lagexp ltotland c.wave i.wave, fe cluster(newaimag) add(wave dummies, Yes) nest append cnames(Carrot) keep(wnonlocal_sds_m lprcp_mm_m ltemperature_m lagexp ltotland c.wave) save(crops_mf.doc)

********************************************************************************
*------------------------------------------------------------------------------*
* ANALYSIS - IMPACT OF SDS ON CROP REVENUES AND PHYICAL PRODUCTION 
* SCENARIO II: SDS MEASURE BASED ON ALL SOURCES OF DUSTS 
*------------------------------------------------------------------------------*

asdoc xtreg lcrop_rev wall_sds_m lprcp_mm_m ltemperature_m lagexp ltotland c.wave i.wave, fe cluster(newaimag) add(wave dummies, Yes) nest replace cnames(Revenue) keep(wall_sds_m lprcp_mm_m ltemperature_m lagexp ltotland c.wave) save(crops_mftl.doc)

asdoc xtreg lpotato wall_sds_m lprcp_mm_m ltemperature_m lagexp ltotland c.wave i.wave, fe cluster(newaimag) add(wave dummies, Yes) nest append cnames(Potatoes) keep(wall_sds_m lprcp_mm_m ltemperature_m lagexp ltotland c.wave) save(crops_mftl.doc)

asdoc xtreg lhaylage wall_sds_m lprcp_mm_m ltemperature_m lagexp ltotland c.wave i.wave, fe cluster(newaimag) add(wave dummies, Yes) nest append cnames(Haylage) keep(wall_sds_m lprcp_mm_m ltemperature_m  lagexp ltotland c.wave) save(crops_mftl.doc)

asdoc xtreg lonion wall_sds_m lprcp_mm_m ltemperature_m lagexp ltotland c.wave i.wave, fe cluster(newaimag) add(wave dummies, Yes) nest append cnames(Onion) keep(wall_sds_m lprcp_mm_m ltemperature_m lagexp ltotland c.wave) save(crops_mftl.doc)

asdoc xtreg lcabbage wall_sds_m lprcp_mm_m ltemperature_m  lagexp ltotland c.wave i.wave, fe cluster(newaimag) add(wave dummies, Yes) nest append cnames(Cabbage) keep(wall_sds_m lprcp_mm_m ltemperature_m lagexp ltotland c.wave) save(crops_mftl.doc)

asdoc xtreg lcucumber wall_sds_m lprcp_mm_m ltemperature_m  lagexp ltotland c.wave i.wave, fe cluster(newaimag) add(wave dummies, Yes) nest append cnames(Cucumber) keep(wall_sds_m lprcp_mm_m ltemperature_m  lagexp ltotland c.wave) save(crops_mftl.doc)

asdoc xtreg lwheat wall_sds_m lprcp_mm_m ltemperature_m  lagexp ltotland c.wave i.wave, fe cluster(newaimag) add(wave dummies, Yes) nest append cnames(Wheat) keep(wall_sds_m lprcp_mm_m ltemperature_m  lagexp ltotland c.wave) save(crops_mftl.doc)

asdoc xtreg ltomato wall_sds_m lprcp_mm_m ltemperature_m  lagexp ltotland c.wave i.wave, fe cluster(newaimag) add(wave dummies, Yes) nest append cnames(Tomatoes) keep(wall_sds_m lprcp_mm_m ltemperature_m lagexp ltotland c.wave) save(crops_mftl.doc)

asdoc xtreg lfruits wall_sds_m lprcp_mm_m ltemperature_m lagexp ltotland c.wave i.wave, fe cluster(newaimag) add(wave dummies, Yes) nest append cnames(Fruits) keep(wall_sds_m lprcp_mm_m ltemperature_m  lagexp ltotland c.wave) save(crops_mftl.doc)

asdoc xtreg lcarrot wall_sds_m lprcp_mm_m ltemperature_m lagexp ltotland c.wave i.wave, fe cluster(newaimag) add(wave dummies, Yes) nest append cnames(Carrot) keep(wall_sds_m lprcp_mm_m ltemperature_m lagexp ltotland c.wave) save(crops_mftl.doc)

********************************************************************************
*------------------------------------------------------------------------------*
* ANALYSIS - IMPACT OF SDS ON LIVESTOCK 
*------------------------------------------------------------------------------*

asdoc xtreg ltotanirev_hh wnonlocal_sds_m lprcp_mm_m ltemperature_m laniexp_hh ltotland c.wave i.wave, fe cluster(newaimag) add(wave dummies, Yes) nest replace cnames(Revenue) keep(wnonlocal_sds_m lprcp_mm_m ltemperature_m laniexp_hh ltotland c.wave) save(livestock_nl.doc)

asdoc xtreg lallani_hh wnonlocal_sds_m lprcp_mm_m ltemperature_m laniexp_hh ltotland c.wave i.wave, fe cluster(newaimag) add(wave dummies, Yes) nest append cnames(All animals) keep(wnonlocal_sds_m lprcp_mm_m ltemperature_m laniexp_hh ltotland c.wave) save(livestock_nl.doc)

asdoc xtreg lcattle_hh wnonlocal_sds_m lprcp_mm_m ltemperature_m laniexp_hh ltotland c.wave i.wave, fe cluster(newaimag) add(wave dummies, Yes) nest append cnames(Cattle) keep(wnonlocal_sds_m lprcp_mm_m ltemperature_m laniexp_hh ltotland c.wave) save(livestock_nl.doc)

asdoc xtreg lcow_hh wnonlocal_sds_m lprcp_mm_m ltemperature_m laniexp_hh ltotland c.wave i.wave, fe cluster(newaimag) add(wave dummies, Yes) nest append cnames(Cow) keep(wnonlocal_sds_m lprcp_mm_m ltemperature_m laniexp_hh ltotland c.wave) save(livestock_nl.doc)

********************************************************************************
*------------------------------------------------------------------------------*
* ANALYSIS - IMPACT OF SDS LAND USE 
*------------------------------------------------------------------------------*
asdoc xtreg ltotland wnonlocal_sds_m lprcp_mm_m ltemperature_m lagexp c.wave i.wave, fe cluster(newaimag) add(wave dummies, Yes) nest replace cnames(landuse) keep(wnonlocal_sds_m lprcp_mm_m ltemperature_m lagexp c.wave) save(landuse_nl.doc)

********************************************************************************
*------------------------------------------------------------------------------*
* ANALYSIS - IMPACT OF SDS ON VEGETATION 
*------------------------------------------------------------------------------*
asdoc xtreg ndvi wnonlocal_sds_m lprcp_mm_m ltemperature_m ltotland lagexp c.wave i.wave, fe cluster(newaimag) add(wave dummies, Yes) nest replace cnames(NDVI) keep(wnonlocal_sds_m lprcp_mm_m ltemperature_m ltotland lagexp c.wave) save(ndvi_nl.doc)

********************************************************************************
*------------------------------------------------------------------------------*
* FIGURE 3 - ILLUSTRATION OF THE SDS IMPACT ON DEPENDENT VARIABLES 
*------------------------------------------------------------------------------*
quietly xtreg lcrop_rev wnonlocal_sds_m lprcp_mm_m ltemperature_m lagexp ltotland c.wave i.wave, fe cluster(newaimag)
xtavplot wnonlocal_sds_m,  saving("crprevplot.tif", replace) name(crprevplot, replace ) title("(a) Crop revenues", box bcolor(white) blcolor(lime) bmargin(medium small) position(14) ring(0)) mcolor(green) note(, position(4) ring(0) size(small)) graphregion(color(gs15))

xtreg lpotato wnonlocal_sds_m lprcp_mm_m ltemperature_m lagexp ltotland c.wave i.wave, fe cluster(newaimag) 
xtavplot wnonlocal_sds_m, saving("potplot.gph", replace) name(potplot, replace) title("(b) Potato", box bcolor(white) blcolor(lime) bmargin(medium small) position(14) ring(0)) mcolor(green) note(, position(4) ring(0) size(small)) graphregion(color(gs15))
*xtavplot nonlocal_sds, ciplot(rarea) ciunder saving("tomprodplot.gph", replace) name(tomprodplot, replace)

quietly xtreg lhaylage wnonlocal_sds_m lprcp_mm_m ltemperature_m lagexp ltotland c.wave i.wave, fe cluster(newaimag) 
xtavplot wnonlocal_sds_m, name(haylageplot, replace ) title("(c) Haylage", box bcolor(white) blcolor(lime) bmargin(medium small) position(14) ring(0)) mcolor(green) note(, position(4) ring(0) size(small)) graphregion(color(gs15))

quietly xtreg lonion wnonlocal_sds_m lprcp_mm_m ltemperature_m lagexp ltotland c.wave i.wave, fe cluster(newaimag) 
xtavplot wnonlocal_sds_m, name(onionplot, replace ) title("(d) Onion", box bcolor(white) blcolor(lime) bmargin(medium small) position(14) ring(0)) mcolor(green) note(, position(4) ring(0) size(small)) graphregion(color(gs15))

quietly xtreg lcabbage wnonlocal_sds_m lprcp_mm_m ltemperature_m lagexp ltotland c.wave i.wave, fe cluster(newaimag) 
xtavplot wnonlocal_sds_m, name(cabbageplot, replace) title("(e) Cabbage", box bcolor(white) blcolor(lime) bmargin(medium small) position(14) ring(0)) mcolor(green) note(, position(4) ring(0) size(small)) graphregion(color(gs15))

quietly xtreg lcucumber wnonlocal_sds_m lprcp_mm_m ltemperature_m lagexp ltotland c.wave i.wave, fe cluster(newaimag) 
xtavplot wnonlocal_sds_m, name(cucumberplot, replace) title("(f) Cucumber", box bcolor(white) blcolor(lime) bmargin(medium small) position(14) ring(0)) mcolor(green) note(, position(4) ring(0) size(small)) graphregion(color(gs15))

quietly xtreg lwheat wnonlocal_sds_m lprcp_mm_m ltemperature_m lagexp ltotland c.wave i.wave, fe cluster(newaimag)
xtavplot wnonlocal_sds_m, name(wheatplot, replace) title("(g) Wheat", box bcolor(white) blcolor(lime) bmargin(medium small) position(14) ring(0)) mcolor(green) note(, position(4) ring(0) size(small)) graphregion(color(gs15))

quietly xtreg ltomato wnonlocal_sds_m lprcp_mm_m ltemperature_m lagexp ltotland c.wave i.wave, fe cluster(newaimag) 
xtavplot wnonlocal_sds_m, name(tomatoplot, replace ) title("(h) Tomato", box bcolor(white) blcolor(lime) bmargin(medium small) position(14) ring(0)) mcolor(green) note(, position(4) ring(0) size(small)) graphregion(color(gs15))

quietly xtreg lfruits wnonlocal_sds_m lprcp_mm_m ltemperature_m lagexp ltotland c.wave i.wave, fe cluster(newaimag) 
xtavplot wnonlocal_sds_m, name(fruitsplot, replace) title("(i) Fruits", box bcolor(white) blcolor(lime) bmargin(medium small) position(14) ring(0)) mcolor(green) note(, position(4) ring(0) size(small)) graphregion(color(gs15))

quietly xtreg lcarrot wnonlocal_sds_m lprcp_mm_m ltemperature_m lagexp ltotland c.wave i.wave, fe cluster(newaimag)
xtavplot wnonlocal_sds_m, name(carrotplot, replace ) title("(j) Carrot", box bcolor(white) blcolor(gray) bmargin(medium small) position(14) ring(0))  mcolor(green) msize(tiny) note(, position(4) ring(0) size(small)) graphregion(color(gs15) )

graph combine crprevplot potplot haylageplot onionplot cabbageplot cucumberplot tomatoplot fruitsplot, cols (2) ///
graphregion(fcolor(gs15)) scheme(s1color) ysize(5) plotregion(margin(0 0 0 0 )) graphregion(margin(zero)) graphregion(color(gs14))
graph export impacts.tif, replace

********************************************************************************
*------------------------------------------------------------------------------*
* FURTHER ROBUSTNESS TESTING - TWO-WAY CLUSTER STANDAR ERRORS (PROVINCE AND WAVE)
* AIM: TO COORECT FOR correlated shocks across provinces within years
*Resource: https://www.statalist.org/forums/forum/general-stata-discussion/general/1409239-fixed-effects-and-clustering-the-standard-error
*------------------------------------------------------------------------------*
*ssc install reghdfe
*ssc install ftools 
*reghdfe, compile

*reghdfe y x1x2, a(id year) vce(cluster id year)
xtset newaimag wave

* TABLE 3

asdoc reghdfe lcrop_rev wall_sds_m lprcp_mm_m ltemperature_m lagexp ltotland c.wave, a(newaimag wave) vce(cluster newaimag wave) add(wave dummies, Yes) nest replace cnames(Revenue) keep(wall_sds_m lprcp_mm_m ltemperature_m  lagexp ltotland c.wave) save(crops_mf2.doc)

asdoc reghdfe lpotato wall_sds_m lprcp_mm_m ltemperature_m lagexp ltotland c.wave, a(newaimag wave) vce(cluster newaimag wave) add(wave dummies, Yes) nest append cnames(Potatoes) keep(wall_sds_m lprcp_mm_m ltemperature_m lagexp ltotland c.wave) save(crops_mf2.doc)

asdoc reghdfe lhaylage wall_sds_m lprcp_mm_m ltemperature_m lagexp ltotland c.wave, a(newaimag wave) vce(cluster newaimag wave) add(wave dummies, Yes) nest append cnames(Haylage) keep(wall_sds_m lprcp_mm_m ltemperature_m lagexp ltotland c.wave) save(crops_mf2.doc)

asdoc reghdfe lonion wall_sds_m lprcp_mm_m ltemperature_m lagexp ltotland c.wave, a(newaimag wave) vce(cluster newaimag wave) add(wave dummies, Yes) nest append cnames(Onion) keep(wall_sds_m lprcp_mm_m ltemperature_m lagexp ltotland c.wave) save(crops_mf2.doc)

asdoc reghdfe lcabbage wall_sds_m lprcp_mm_m ltemperature_m lagexp ltotland c.wave, a(newaimag wave) vce(cluster newaimag wave) add(wave dummies, Yes) nest append cnames(Cabbage) keep(wall_sds_m lprcp_mm_m ltemperature_m lagexp ltotland c.wave) save(crops_mf2.doc)

asdoc reghdfe lcucumber wall_sds_m lprcp_mm_m ltemperature_m lagexp ltotland c.wave, a(newaimag wave) vce(cluster newaimag wave) add(wave dummies, Yes) nest append cnames(Cucumber) keep(wall_sds_m lprcp_mm_m ltemperature_m lagexp ltotland c.wave) save(crops_mf2.doc)

asdoc reghdfe lwheat wall_sds_m lprcp_mm_m ltemperature_m lagexp ltotland c.wave, a(newaimag wave) vce(cluster newaimag wave) add(wave dummies, Yes) nest append cnames(Wheat) keep(wall_sds_m lprcp_mm_m ltemperature_m lagexp ltotland c.wave) save(crops_mf2.doc)

asdoc reghdfe ltomato wall_sds_m lprcp_mm_m ltemperature_m lagexp ltotland c.wave, a(newaimag wave) vce(cluster newaimag wave) add(wave dummies, Yes) nest append cnames(Tomato) keep(wall_sds_m lprcp_mm_m ltemperature_m lagexp ltotland c.wave) save(crops_mf2.doc)

asdoc reghdfe lfruits wall_sds_m lprcp_mm_m ltemperature_m lagexp ltotland c.wave, a(newaimag wave) vce(cluster newaimag wave) add(wave dummies, Yes) nest append cnames(Fruits) keep(wall_sds_m lprcp_mm_m ltemperature_m lagexp ltotland c.wave) save(crops_mf2.doc)

asdoc reghdfe lcarrot wall_sds_m lprcp_mm_m ltemperature_m lagexp ltotland c.wave, a(newaimag wave) vce(cluster newaimag wave) add(wave dummies, Yes) nest append cnames(Carrot) keep(wall_sds_m lprcp_mm_m ltemperature_m lagexp ltotland c.wave) save(crops_mf2.doc)

* TABLE 4 

asdoc reghdfe lcrop_rev wnonlocal_sds_m lprcp_mm_m ltemperature_m lagexp ltotland c.wave, a(newaimag wave) vce(cluster newaimag wave) add(wave dummies, Yes) nest replace cnames(Revenue) keep(wnonlocal_sds_m lprcp_mm_m ltemperature_m  lagexp ltotland c.wave) save(crops_mf2.doc)

asdoc reghdfe lpotato wnonlocal_sds_m lprcp_mm_m ltemperature_m lagexp ltotland c.wave, a(newaimag wave) vce(cluster newaimag wave) add(wave dummies, Yes) nest append cnames(Potatoes) keep(wnonlocal_sds_m lprcp_mm_m ltemperature_m lagexp ltotland c.wave) save(crops_mf2.doc)

asdoc reghdfe lhaylage wnonlocal_sds_m lprcp_mm_m ltemperature_m lagexp ltotland c.wave, a(newaimag wave) vce(cluster newaimag wave) add(wave dummies, Yes) nest append cnames(Haylage) keep(wnonlocal_sds_m lprcp_mm_m ltemperature_m lagexp ltotland c.wave) save(crops_mf2.doc)

asdoc reghdfe lonion wnonlocal_sds_m lprcp_mm_m ltemperature_m lagexp ltotland c.wave, a(newaimag wave) vce(cluster newaimag wave) add(wave dummies, Yes) nest append cnames(Onion) keep(wnonlocal_sds_m lprcp_mm_m ltemperature_m lagexp ltotland c.wave) save(crops_mf2.doc)

asdoc reghdfe lcabbage wnonlocal_sds_m lprcp_mm_m ltemperature_m lagexp ltotland c.wave, a(newaimag wave) vce(cluster newaimag wave) add(wave dummies, Yes) nest append cnames(Cabbage) keep(wnonlocal_sds_m lprcp_mm_m ltemperature_m lagexp ltotland c.wave) save(crops_mf2.doc)

asdoc reghdfe lcucumber wnonlocal_sds_m lprcp_mm_m ltemperature_m lagexp ltotland c.wave, a(newaimag wave) vce(cluster newaimag wave) add(wave dummies, Yes) nest append cnames(Cucumber) keep(wnonlocal_sds_m lprcp_mm_m ltemperature_m lagexp ltotland c.wave) save(crops_mf2.doc)

asdoc reghdfe lwheat wnonlocal_sds_m lprcp_mm_m ltemperature_m lagexp ltotland c.wave, a(newaimag wave) vce(cluster newaimag wave) add(wave dummies, Yes) nest append cnames(Wheat) keep(wnonlocal_sds_m lprcp_mm_m ltemperature_m lagexp ltotland c.wave) save(crops_mf2.doc)

asdoc reghdfe ltomato wnonlocal_sds_m lprcp_mm_m ltemperature_m lagexp ltotland c.wave, a(newaimag wave) vce(cluster newaimag wave) add(wave dummies, Yes) nest append cnames(Tomato) keep(wnonlocal_sds_m lprcp_mm_m ltemperature_m lagexp ltotland c.wave) save(crops_mf2.doc)

asdoc reghdfe lfruits wnonlocal_sds_m lprcp_mm_m ltemperature_m lagexp ltotland c.wave, a(newaimag wave) vce(cluster newaimag wave) add(wave dummies, Yes) nest append cnames(Fruits) keep(wnonlocal_sds_m lprcp_mm_m ltemperature_m lagexp ltotland c.wave) save(crops_mf2.doc)

asdoc reghdfe lcarrot wnonlocal_sds_m lprcp_mm_m ltemperature_m lagexp ltotland c.wave, a(newaimag wave) vce(cluster newaimag wave) add(wave dummies, Yes) nest append cnames(Carrot) keep(wnonlocal_sds_m lprcp_mm_m ltemperature_m lagexp ltotland c.wave) save(crops_mf2.doc)


*TABLE 5

asdoc reghdfe ltotanirev_hh wnonlocal_sds_m lprcp_mm_m ltemperature_m laniexp_hh ltotland c.wave, a(newaimag wave) vce(cluster newaimag wave) add(wave dummies, Yes) nest replace cnames(Revenue) keep(wnonlocal_sds_m lprcp_mm_m ltemperature_m laniexp_hh ltotland c.wave) save(livestock_nl.doc)

asdoc reghdfe lallani_hh wnonlocal_sds_m lprcp_mm_m ltemperature_m laniexp_hh ltotland c.wave, a(newaimag wave) vce(cluster newaimag wave) add(wave dummies, Yes) nest append cnames(All animals) keep(wnonlocal_sds_m lprcp_mm_m ltemperature_m laniexp_hh ltotland c.wave) save(livestock_nl.doc)

asdoc reghdfe lcattle_hh wnonlocal_sds_m lprcp_mm_m ltemperature_m laniexp_hh ltotland c.wave, a(newaimag wave) vce(cluster newaimag wave) add(wave dummies, Yes) nest append cnames(Cattle) keep(wnonlocal_sds_m lprcp_mm_m ltemperature_m laniexp_hh ltotland c.wave) save(livestock_nl.doc)

asdoc reghdfe lcow_hh wnonlocal_sds_m lprcp_mm_m ltemperature_m laniexp_hh ltotland c.wave, a(newaimag wave) vce(cluster newaimag wave) add(wave dummies, Yes) nest append cnames(Cow) keep(wnonlocal_sds_m lprcp_mm_m ltemperature_m laniexp_hh ltotland c.wave) save(livestock_nl.doc)

* TABLE 6

asdoc reghdfe ltotland wnonlocal_sds_m lprcp_mm_m ltemperature_m lagexp c.wave, a(newaimag wave) vce(cluster newaimag wave) add(wave dummies, Yes) nest replace cnames(landuse) keep(wnonlocal_sds_m lprcp_mm_m ltemperature_m lagexp c.wave) save(landuse_nl.doc)

asdoc reghdfe ndvi wnonlocal_sds_m lprcp_mm_m ltemperature_m ltotland lagexp c.wave, a(newaimag wave) vce(cluster newaimag wave) add(wave dummies, Yes) nest replace cnames(NDVI) keep(wnonlocal_sds_m lprcp_mm_m ltemperature_m ltotland lagexp c.wave) save(ndvi_nl.doc)

********************************************************************************
*------------------------------------------------------------------------------*


*---------------------------------END of DO FILE-------------------------------* 


*------------------------------------------------------------------------------*
