# Supplementary material for: Assessing the impact of sand and dust storm on agriculture: Empirical evidence from Mongolia
Source: PLoS One. 2023 Feb 6;18(2):e0269271. doi: 10.1371/journal.pone.0269271 (PMC9901775; doi:10.1371/journal.pone.0269271)
Supplement: S1 File — (ZIP) [file pone.0269271.s001.zip › Supplementary data/mapdata.csv]

Shape_Leng	Shape_Area	latitude	longitude
0.54868	0.01862	47.917	106.867
5.09643	1.09325	48.083	114.550
0.35734	0.00647	46.683	113.283
2.75531	0.34052	47.783	112.117
1.98367	0.12019	48.267	105.417
1.52978	0.10475	46.450	108.217
2.50118	0.14908	49.450	107.200
4.83643	1.42664	43.733	111.900
1.74925	0.05516
5.32656	1.64985	44.417	105.317
4.19871	0.85104	45.450	103.900
0.84279	0.03363
2.87428	0.38130	46.900	102.767
2.98519	0.29515	48.800	103.550
2.71173	0.30113	44.620	98.700
4.42984	0.49216	48.150	99.870
4.24913	0.62031	49.567	100.167
1.73281	0.11471	48.733	98.200
7.50777	2.27633	46.400	96.250
0.52608	0.01222	46.920	91.080
2.38459	0.29861	48.017	91.567
3.79314	0.47531	49.650	94.400
0.54868	0.01862	47.850	106.750
5.09643	1.09325	47.617	118.617
5.09643	1.09325	47.167	115.633
5.09643	1.09325	49.550	114.400
0.35734	0.00647	45.900	115.367
0.35734	0.00647	45.733	112.367
2.75531	0.34052	48.617	110.600
2.75531	0.34052	48.500	111.533
2.75531	0.34052	47.317	110.633
2.75531	0.34052	48.850	111.450
1.98367	0.12019
1.98367	0.12019	47.300	107.483
2.50118	0.14908	48.917	106.067
2.50118	0.14908	49.830	107.730
4.83643	1.42664	44.900	110.117
5.32656	1.64985	43.200	107.170
5.32656	1.64985	44.083	103.550
5.32656	1.64985	43.230	101.030
4.19871	0.85104	44.570	107.180
4.19871	0.85104	43.100	109.200
4.19871	0.85104	45.767	106.283
2.87428	0.38130	44.670	102.170
2.87428	0.38130	46.267	102.783
2.87428	0.38130	46.970	103.800
2.98519	0.29515	43.583	104.417
2.98519	0.29515	49.383	102.700
2.71173	0.30113	46.833	98.083
2.71173	0.30113	46.133	100.683
2.71173	0.30113	46.700	100.133
4.42984	0.49216	48.533	101.383
4.42984	0.49216	47.450	101.467
4.24913	0.62031	50.433	100.150
4.24913	0.62031	49.567	102.000
4.24913	0.62031	51.117	99.667
1.73281	0.11471	49.650	95.780
1.73281	0.11471	47.750	96.850
1.73281	0.11471	48.520	94.300
1.73281	0.11471	48.770	96.000
7.50777	2.27633	45.150	97.767
7.50777	2.27633	46.320	93.880
0.52608	0.01222	48.420	90.300
0.52608	0.01222	48.933	89.933
2.38459	0.29861	47.133	92.850
2.38459	0.29861	46.117	91.467
3.79314	0.47531	49.983	92.083
3.79314	0.47531	48.810	93.100
3.79314	0.47531	49.017	91.717
